# Supplementary material for: Why Do Individuals with Diabetes Miss Their Dietitian Appointments? A Mixed-Methods Study on Barriers and Strategies for Improved Engagement in Diabetes Care
Source: Healthcare (Basel). 2025 Jun 12;13(12):1409. doi: 10.3390/healthcare13121409 (PMC12192737; doi:10.3390/healthcare13121409)
Supplement: Supplementary file 1 [file healthcare-13-01409-s001.zip]

Archive with 1 entries (1 files):
- Table S1. Supplementary.pdf
